# Supplementary material for: Impact of RBMS 3 Progression on Expression of EMT Markers
Source: Cells. 2024 Sep 14;13(18):1548. doi: 10.3390/cells13181548 (PMC11430492; doi:10.3390/cells13181548)
Supplement: Supplementary file 1 [file cells-13-01548-s001.zip]

Archive with 1 entries (1 files):
- cells-3134991-supplementary.pdf
